# Supplementary material for: Environmental chemical exposures in the urine of dogs and people sharing the same households
Source: J Clin Transl Sci. 2020 Oct 2;5(1):e54. doi: 10.1017/cts.2020.548 (PMC8057441; doi:10.1017/cts.2020.548)
Supplement: Supplementary file 1 [file S2059866120005488sup.zip]

Archive with 2 entries (2 files):
- S2059866120005488sup001.docx
- S2059866120005488sup002.docx
